# Supplementary material for: Recombinant Platelet-Derived Growth Factor BB vs Autologous Nanofat to Enhance Recovery After CO2 Laser and Microneedling: A Split-Face, Randomized Controlled Trial
Source: Aesthet Surg J Open Forum. 2026 Mar 6;8:ojag033. doi: 10.1093/asjof/ojag033 (PMC13015916; doi:10.1093/asjof/ojag033)
Supplement: ojag033_Supplementary_Data [file ojag033_supplementary_data.zip]

Archive with 3 entries (3 files):
- Appendix A.docx
- Appendix B.docx
- Supplemental Table 1.docx
